# Supplementary material for: GBSOT4 Enhances the Resistance of Gossypium barbadense to Fusarium oxysporum f. sp. vasinfectum (FOV) by Regulating the Content of Flavonoid
Source: Plants (Basel). 2023 Oct 11;12(20):3529. doi: 10.3390/plants12203529 (PMC10609824; doi:10.3390/plants12203529)
Supplement: Supplementary file 1 [file plants-12-03529-s001.zip]

Archive with 7 entries (6 files):
- Supplementary Material/Table S1.xls
- Supplementary Material/Table S2.xls
- Supplementary Material/Table S3.xls
- Supplementary Material/Table S4.xls
- Supplementary Material/Table S5.xls
- Supplementary Material/Table S6.xls
- Supplementary Material/
