# Supplementary material for: GBSOT4 Enhances the Resistance of Gossypium barbadense to Fusarium oxysporum f. sp. vasinfectum (FOV) by Regulating the Content of Flavonoid
Source: Plants (Basel). 2023 Oct 11;12(20):3529. doi: 10.3390/plants12203529 (PMC10609824; doi:10.3390/plants12203529)
Supplement: Supplementary file 1 [file plants-12-03529-s001.zip › Supplementary Material/Table S1.xls]

## Sheet: Sheet1
Table S1. Physicochemical properties of SOT
ID	Gene Name	Number of amino acids	Theoretical pI	Molecular weight(kDa)	Chromosome initiation position	Chromosome termination position
Ga01G0529	GaSOT1	334	6.66	39.0163	6376954	6395995	-
Ga01G0533	GaSOT2	97	7.18	11.4663	6457373	6457666	-
Ga01G0534	GaSOT3	148	6.75	17.1223	6457727	6458262	-
Ga02G0409	GaSOT4	337	5.77	38.6648	5822060	5823073	-
Ga02G0410	GaSOT5	277	7.04	31.9383	5860210	5861043	-
Ga02G0411	GaSOT6	335	5.78	38.4878	5897170	5898177	-
Ga02G0412	GaSOT7	302	6.44	34.8846	5923233	5924233	-
Ga02G1648	GaSOT8	308	6.38	34.9839	97658057	97665155	+
Ga02G1649	GaSOT9	247	6.34	28.0067	97668763	97669584	+
Ga02G1675	GaSOT10	672	7.66	76.155	97905935	97913159	+
Ga04G1945	GaSOT11	341	6.43	39.3229	95998308	95999333	+
Ga05G3041	GaSOT12	314	7.11	35.8066	33526527	33527471	-
Ga05G3042	GaSOT13	318	6.33	36.3704	33574333	33575289	-
Ga05G3043	GaSOT14	287	7.8	32.7954	33627870	33628807	-
Ga05G3044	GaSOT15	282	6.88	32.1003	33667975	33668928	-
Ga05G3046	GaSOT16	313	6.67	35.8078	33834115	33835056	-
Ga05G4161	GaSOT17	331	5.72	38.2114	95165681	95167526	+
Ga05G4162	GaSOT18	179	6.78	20.4058	95176783	95177454	+
Ga05G4163	GaSOT19	353	6.83	40.9806	95189693	95192138	+
Ga05G4164	GaSOT20	259	5.93	30.2008	95203001	95206501	+
Ga05G4165	GaSOT21	316	6.38	36.5354	95251556	95252535	+
Ga05G4166	GaSOT22	271	7.23	31.2985	95263687	95264656	+
Ga06G2082	GaSOT23	307	7.48	35.9779	124848145	124849130	+
Ga07G0700	GaSOT24	283	6.45	33.1328	7887279	7909517	-
Ga07G0701	GaSOT25	341	6.64	38.7605	7936176	7937201	-
Ga09G1504	GaSOT26	243	6.47	27.7973	71879685	71880541	+
Ga09G2726	GaSOT27	332	6.22	38.2386	84150253	84151436	-
Ga10G0770	GaSOT28	76	5.84	8.41789	14546829	14547059	-
Ga10G0771	GaSOT29	211	6.22	23.7237	14547118	14547753	-
Ga10G0880	GaSOT30	335	6.4	38.0903	18854835	18855842	-
Ga10G2065	GaSOT31	341	7.38	39.3522	110378006	110380507	-
Ga11G1359	GaSOT32	343	6.43	39.5581	31545088	31546119	+
Ga11G1362	GaSOT33	318	5.36	36.9983	31568830	31570176	-
Ga11G1364	GaSOT34	311	5.21	36.2002	31610217	31614211	-
Ga11G1383	GaSOT35	181	5.61	20.5768	32484085	32485129	+
Ga11G1384	GaSOT36	290	6.97	33.6732	32504495	32505537	-
Ga11G1389	GaSOT37	324	6.77	37.4756	32908320	32909324	+
Ga11G1448	GaSOT38	324	6.41	37.5496	38439769	38440806	-
Ga11G1453	GaSOT39	175	5.89	19.9452	38822691	38823218	-
Ga11G4041	GaSOT40	316	6.89	36.5006	123711439	123712389	+
Ga11G4042	GaSOT41	220	7.24	25.7239	123715024	123719748	+
Ga12G0964	GaSOT42	340	5.68	39.1484	9962533	9972495	+
Ga12G0988	GaSOT43	329	5.86	37.7197	10284760	10285749	-
Ga13G1153	GaSOT44	374	6.05	42.6127	58371397	58372521	-
Ga13G2222	GaSOT45	339	6.87	38.7531	117190542	117191590	+
Ga14G2101	GaSOT46	343	9.37	39.3195	65060	67562	-
Grai_01G005220	GrSOT1	117	4.52	13.2515	4754547	4754900	-
Grai_01G005260	GrSOT2	302	7.04	35.206	4790985	4791936	-
Grai_01G007130	GrSOT3	280	6.83	32.3757	6861722	6870802	-
Grai_01G007140	GrSOT4	135	7.17	15.0637	6885102	6885614	-
Grai_01G024560	GrSOT5	311	5.86	35.6406	50746973	50747908	+
Grai_01G024570	GrSOT6	315	6.71	36.0831	50753962	50754909	+
Grai_01G024580	GrSOT7	313	6.5	35.4834	50760330	50761361	+
Grai_01G024830	GrSOT8	218	5.11	24.4075	51039541	51040533	+
Grai_02G002320	GrSOT9	343	8.91	39.1943	1735703	1738952	-
Grai_02G004480	GrSOT10	335	6.71	38.4389	4999868	5000875	+
Grai_02G004500	GrSOT11	335	6.73	38.7653	5024868	5026010	+
Grai_02G004520	GrSOT12	278	7	32.1557	5043596	5046966	+
Grai_02G004530	GrSOT13	277	6.63	32.0224	5058231	5059064	+
Grai_02G004560	GrSOT14	169	6.53	19.3779	5097184	5097858	+
Grai_04G010480	GrSOT15	339	6.68	39.1798	16481713	16483009	+
Grai_04G022680	GrSOT16	341	6.59	39.319	48330003	48331070	+
Grai_05G030400	GrSOT17	317	5.88	36.2863	26513762	26514715	-
Grai_05G030410	GrSOT18	306	7.27	35.0701	26516085	26530003	-
Grai_05G030440	GrSOT19	230	7.34	26.0503	26580322	26581200	+
Grai_05G030450	GrSOT20	135	9.41	15.308	26650671	26651147	-
Grai_05G030460	GrSOT21	311	6.65	35.28	26654552	26655725	-
Grai_05G043020	GrSOT22	237	4.54	27.6319	55758742	55759721	-
Grai_05G043060	GrSOT23	304	6.07	35.2068	55777499	55778474	-
Grai_05G043070	GrSOT24	326	6.39	37.6068	55793721	55794701	-
Grai_05G043090	GrSOT25	320	6.12	37.038	55811412	55817234	-
Grai_06G023330	GrSOT26	329	6.21	38.1873	55814295	55815332	+
Grai_07G022510	GrSOT27	260	6.75	29.9934	46745191	46746274	+
Grai_07G022520	GrSOT28	307	6.34	35.9842	46747138	46748182	+
Grai_09G016380	GrSOT29	297	6.47	33.8194	39338089	39339013	+
Grai_09G028400	GrSOT30	214	5.97	24.74	49203956	49204815	-
Grai_10G010670	GrSOT31	337	8.51	38.8077	12068658	12071334	-
Grai_10G024620	GrSOT32	306	6.37	34.6373	52502626	52507492	+
Grai_11G011870	GrSOT33	168	6.71	19.493	17192681	17193220	+
Grai_11G011880	GrSOT34	347	6.77	40.1518	17213382	17214531	-
Grai_11G012180	GrSOT35	343	6.35	39.7304	17833890	17834921	+
Grai_11G012190	GrSOT36	362	5.12	41.9989	17863506	17864594	-
Grai_11G012200	GrSOT37	361	5.04	41.8486	17867125	17868210	-
Grai_11G012210	GrSOT38	319	6.03	37.2786	17871082	17872167	-
Grai_11G012240	GrSOT39	300	9.5	34.7918	17905975	17907049	-
Grai_11G038890	GrSOT40	172	6.86	19.752	62471162	62472232	+
Grai_12G022910	GrSOT41	329	5.68	37.5143	49100030	49101019	+
Grai_12G023210	GrSOT42	331	5.72	38.2754	49435081	49436076	-
Grai_12G023220	GrSOT43	230	6.53	26.6061	49439435	49440390	-
Grai_13G024250	GrSOT44	266	6.73	30.9727	53169533	53172526	+
GH_A01G0482	GHSOT1	242	8.47	28.3712	5584306	5585129	-
GH_A01G0485	GHSOT2	253	6.61	29.6686	5635451	5636402	-
GH_A01G2308	GHSOT3	273	6.36	30.9031	116288780	116289601	+
GH_A01G2309	GHSOT4	273	6.47	30.7479	116294983	116295804	+
GH_A01G2310	GHSOT5	273	6.63	31.0535	116304754	116305575	+
GH_A01G2335	GHSOT6	310	6.41	35.3982	116600709	116601641	+
GH_A02G1549	GHSOT7	227	9.18	26.2938	98558121	98558804	+
GH_A02G1550	GHSOT8	335	5.78	38.5358	98577442	98578449	+
GH_A02G1551	GHSOT9	277	6.82	31.9564	98639445	98640278	+
GH_A02G1553	GHSOT10	337	5.77	38.7209	98696921	98697934	+
GH_A02G1840	GHSOT11	343	9.37	39.3195	106330459	106332957	+
GH_A04G0109	GHSOT12	326	5.93	37.4965	1396253	1397233	+
GH_A04G0110	GHSOT13	269	7.76	31.1922	1405143	1406116	+
GH_A04G0111	GHSOT14	326	6.5	37.6998	1413038	1414018	+
GH_A04G0112	GHSOT15	145	5.98	16.8105	1425950	1426387	+
GH_A05G2859	GHSOT16	344	6.66	39.4869	32583801	32585529	+
GH_A05G2860	GHSOT17	313	7.16	35.861	32635939	32636880	-
GH_A05G4189	GHSOT18	341	6.29	39.1478	108376005	108377030	+
GH_A06G1976	GHSOT19	328	6.51	38.2195	121478330	121479316	+
GH_A07G0663	GHSOT20	348	6.12	40.3901	7451779	7452825	-
GH_A07G0665	GHSOT21	348	6.31	40.4674	7471555	7472601	-
GH_A07G0666	GHSOT22	341	6.83	38.7886	7498853	7499878	-
GH_A09G1476	GHSOT23	84	5.46	9.42901	70776912	70777166	-
GH_A09G1477	GHSOT24	117	5.02	13.6188	70777417	70777770	+
GH_A09G2605	GHSOT25	343	5.94	39.2978	82369008	82370194	-
GH_A10G0926	GHSOT26	341	7.22	39.3302	17419227	17421730	+
GH_A10G1991	GHSOT27	335	6.49	38.0854	102287710	102288717	-
GH_A10G2073	GHSOT28	280	7.32	31.1754	104834479	104835689	+
GH_A11G0082	GHSOT29	316	6.89	36.5336	742180	743130	-
GH_A11G2529	GHSOT30	207	5.08	24.0832	90707307	90707930	+
GH_A11G2530	GHSOT31	162	5.75	18.7541	90707949	90708437	+
GH_A11G2532	GHSOT32	368	5.02	42.5806	90749589	90750695	+
GH_A11G2534	GHSOT33	331	6.55	38.2056	90773801	90774796	-
GH_A11G2591	GHSOT34	175	6.2	19.8541	95020670	95021197	+
GH_A11G2592	GHSOT35	165	6.43	18.5545	95130415	95130912	+
GH_A12G2032	GHSOT36	329	6.1	37.7218	97919839	97920828	+
GH_A12G2055	GHSOT37	307	5.68	35.5311	98190800	98191795	-
GH_A13G2054	GHSOT38	338	6.77	38.9813	104085716	104086732	+
GH_D01G0478	GHSOT39	317	6.77	37.0271	5036929	5037882	-
GH_D01G2386	GHSOT40	150	4.88	17.2462	62918009	62924971	+
GH_D01G2387	GHSOT41	313	6.07	35.4654	62929298	62930239	+
GH_D03G0217	GHSOT42	343	8.91	39.1943	1861832	1864327	-
GH_D03G0415	GHSOT43	335	6.76	38.6071	5176454	5177461	+
GH_D03G0416	GHSOT44	335	6.64	38.7653	5185765	5186772	+
GH_D03G0417	GHSOT45	60	6.56	7.21332	5207560	5207742	+
GH_D03G0418	GHSOT46	335	6.77	38.9333	5213619	5214626	+
GH_D03G0419	GHSOT47	158	7.18	18.3266	5240318	5240794	+
GH_D03G0420	GHSOT48	335	6.72	38.6641	5254722	5255729	+
GH_D03G0421	GHSOT49	337	6.17	38.725	5256780	5257793	+
GH_D03G0422	GHSOT50	142	6.1	15.9329	5294052	5294607	+
GH_D04G0188	GHSOT51	341	6.5	39.2769	2472120	2473145	-
GH_D04G1212	GHSOT52	337	6.27	39.0155	40419659	40420672	-
GH_D05G2878	GHSOT53	255	6.51	28.5049	40419659	40420672	-
GH_D05G3950	GHSOT54	326	5.52	37.3783	27943869	27944930	-
GH_D05G3951	GHSOT55	201	5.57	23.1077	61913480	61914460	-
GH_D05G3953	GHSOT56	249	5.28	29.1708	61940654	61941328	-
GH_D05G4078	GHSOT57	190	6.33	22.3202	61950322	61951071	-
GH_D05G4101	GHSOT58	317	6.14	36.3183	354	924	+
GH_D06G2007	GHSOT59	328	6.36	38.1343	526	1479	-
GH_D07G0659	GHSOT60	280	6.43	32.6473	60524270	60525256	+
GH_D07G0660	GHSOT61	341	6.69	38.9639	6818875	6819717	-
GH_D09G1429	GHSOT62	173	6.54	19.3226	6830808	6831833	-
GH_D09G1430	GHSOT63	99	5.23	11.3932	41050071	41050592	+
GH_D09G2532	GHSOT64	234	6.68	26.8794	41050693	41050992	+
GH_D10G1036	GHSOT65	337	8.98	38.8608	12515315	12517785	-
GH_D10G2184	GHSOT66	103	5.74	11.3002	57388491	57388802	+
GH_D11G2586	GHSOT67	376	5.6	43.6512	50777493	50778623	+
GH_D11G2587	GHSOT68	352	6.16	40.9479	50789856	50790914	+
GH_D11G2588	GHSOT69	336	5.27	39.0383	50792688	50793773	+
GH_D11G2589	GHSOT70	331	6.5	38.3618	50808174	50809169	-
GH_D11G2612	GHSOT71	347	6.48	40.0857	51480408	51481451	+
GH_D12G2054	GHSOT72	275	6.5	31.654	52757286	52758113	-
GH_D12G2056	GHSOT73	275	6.8	31.552	52771548	52772375	-
GH_D12G2057	GHSOT74	139	6.66	16.4211	52796917	52797336	+
GH_D13G0885	GHSOT75	374	6.26	42.5385	17504206	17505330	-
GH_D13G2028	GHSOT76	277	6.43	31.6648	58190123	58190956	+
GH_scaffold7261_objG0001	GHSOT77	326	6.39	37.6717	670	1650	+
GB_A01G0474	GBSOT1	85	7.6	10.2651	5569701	5569958	-
GB_A01G0475	GBSOT2	242	8.47	28.3712	5585716	5586539	-
GB_A01G0478	GBSOT3	97	7.18	11.4393	5640031	5640324	-
GB_A01G0479	GBSOT4	148	6.75	17.0522	5640385	5640920	-
GB_A01G2414	GBSOT5	292	5.6	33.2289	113820216	113827248	+
GB_A01G2415	GBSOT6	273	6.63	30.8352	113836175	113836996	+
GB_A01G2440	GBSOT7	310	6.31	35.3551	114099658	114100590	+
GB_A02G1580	GBSOT8	227	8.59	26.3238	92705338	92706021	+
GB_A02G1581	GBSOT9	335	5.78	38.5358	92724738	92725745	+
GB_A02G1582	GBSOT10	346	6.9	39.9699	92772912	92773952	+
GB_A02G1583	GBSOT11	337	5.77	38.7209	92822984	92823997	+
GB_A02G1874	GBSOT12	343	9.37	39.3195	100240595	100243202	+
GB_A04G0112	GBSOT13	307	6.27	35.2461	1415652	1416575	+
GB_A04G0113	GBSOT14	116	4.8	13.1672	1439965	1440315	+
GB_A04G0115	GBSOT15	224	6.38	26.0203	1456821	1457495	+
GB_A04G0116	GBSOT16	145	5.93	16.8466	1477335	1477772	+
GB_A04G1847	GBSOT17	326	6.5	37.7709	16859	17839	+
GB_A05G2897	GBSOT18	313	7.11	35.8898	33134329	33135270	-
GB_A05G2898	GBSOT19	313	6.74	35.7648	33178827	33179768	-
GB_A05G2900	GBSOT20	71	8.62	7.69797	33239549	33239761	-
GB_A05G4284	GBSOT21	341	6.47	39.1208	105157679	105158704	+
GB_A07G0650	GBSOT22	348	6.12	40.362	7595663	7596709	-
GB_A09G1599	GBSOT23	117	4.68	13.6018	66665592	66665945	+
GB_A09G2710	GBSOT24	343	5.94	39.2537	78414400	78415586	-
GB_A10G0963	GBSOT25	341	7.22	39.3572	17563227	17565730	+
GB_A10G2116	GBSOT26	341	6.53	38.7822	97478309	97481738	-
GB_A10G2220	GBSOT27	280	7.32	31.1794	100451507	100452717	+
GB_A11G0087	GBSOT28	457	9.82	52.9443	842988	852405	-
GB_A11G2595	GBSOT29	361	4.9	41.8389	85704342	85705427	+
GB_A11G2596	GBSOT30	383	5.27	44.3738	85747446	85748597	+
GB_A11G2598	GBSOT31	331	6.43	38.1465	85778442	85779437	-
GB_A12G2117	GBSOT32	329	5.86	37.7197	91792840	91793829	+
GB_A12G2141	GBSOT33	331	5.84	38.2724	92059799	92060794	-
GB_A12G2142	GBSOT34	236	6.54	27.3618	92068886	92069727	-
GB_A13G2188	GBSOT35	338	6.87	39.0414	106338903	106339919	+
GB_D01G0496	GBSOT36	240	7.23	28.2169	5329003	5329725	-
GB_D01G2487	GBSOT37	311	6.57	35.4444	61929547	61944854	+
GB_D03G0211	GBSOT38	343	8.91	39.1943	1862459	1864958	-
GB_D03G0413	GBSOT39	335	6.65	38.548	5329675	5330682	+
GB_D03G0414	GBSOT40	184	6.14	21.2558	5339495	5340049	+
GB_D03G0415	GBSOT41	335	6.68	38.8592	5367016	5368023	+
GB_D03G0416	GBSOT42	121	9.37	14.0233	5368884	5369287	+
GB_D03G0417	GBSOT43	158	7.18	18.2986	5395004	5395480	+
GB_D03G0418	GBSOT44	335	6.81	38.7572	5409190	5410197	+
GB_D03G0419	GBSOT45	265	6.4	30.4616	5411085	5411879	+
GB_D03G0420	GBSOT46	120	4.93	13.7181	5448833	5449322	+
GB_D04G0183	GBSOT47	341	6.5	39.2769	2305158	2306183	-
GB_D04G1281	GBSOT48	337	6.27	39.0155	40793370	40794383	-
GB_D05G2886	GBSOT49	311	6.79	35.308	28100899	28101834	-
GB_D05G4006	GBSOT50	232	4.66	26.861	64761571	64762551	-
GB_D05G4011	GBSOT51	326	5.52	37.3783	64780299	64781279	-
GB_D05G4012	GBSOT52	239	6.45	27.5771	64788093	64788812	-
GB_D05G4083	GBSOT53	193	6.33	22.6075	354	932	+
GB_D06G2091	GBSOT54	328	6.36	38.1343	58080059	58081045	+
GB_D07G0654	GBSOT55	348	6.19	40.4453	7022164	7023210	-
GB_D07G0655	GBSOT56	341	6.69	39.0019	7024143	7025168	-
GB_D09G1443	GBSOT57	173	6.62	19.3216	42533860	42534381	+
GB_D09G1444	GBSOT58	99	5.23	11.3932	42534482	42534781	+
GB_D09G2540	GBSOT59	234	6.68	26.8794	53012668	53013612	-
GB_D10G1028	GBSOT60	337	8.98	38.8127	12731904	12734376	-
GB_D10G2196	GBSOT61	272	6.69	30.9319	55983868	55984991	+
GB_D10G2197	GBSOT62	92	5.16	10.1759	55988453	55988731	+
GB_D11G0084	GBSOT63	255	6.75	29.289	750278	751342	-
GB_D11G2615	GBSOT64	376	5.6	43.6551	51592901	51594031	+
GB_D11G2616	GBSOT65	331	5.26	38.5588	51598039	51599109	+
GB_D11G2617	GBSOT66	331	6.5	38.4009	51613850	51614845	-
GB_D11G2641	GBSOT67	347	6.58	40.0827	52274763	52275806	+
GB_D12G2111	GBSOT68	329	5.86	37.5594	51581965	51582954	+
GB_D12G2136	GBSOT69	317	6.17	36.3491	51909836	51910854	-
GB_D12G2137	GBSOT70	207	6.66	24.0034	51920503	51921126	-
GB_D12G2138	GBSOT71	139	6.66	16.4632	51945453	51945872	+
GB_D13G0927	GBSOT72	374	6.26	42.5646	16928113	16929237	-
GB_D13G2134	GBSOT73	277	6.53	31.772	55105861	55106694	+
GB_scaffold15207_objG0001	GBSOT74	376	5.58	43.5519	1660	2790	+
