# Supplementary material for: GBSOT4 Enhances the Resistance of Gossypium barbadense to Fusarium oxysporum f. sp. vasinfectum (FOV) by Regulating the Content of Flavonoid
Source: Plants (Basel). 2023 Oct 11;12(20):3529. doi: 10.3390/plants12203529 (PMC10609824; doi:10.3390/plants12203529)
Supplement: Supplementary file 1 [file plants-12-03529-s001.zip › Supplementary Material/Table S2.xls]

## Sheet: Sheet1
Table S2. SOT gene duplication type
G. arboreum (A2)		G. raimondii (D5)		G. hirsutum (AD1)		G. barbadense (AD2)
Gene ID	Duplication type	Gene ID	Duplication type	Gene ID	Duplication type	Gene ID	Duplication type
Ga01G0529	Proximal	Grai_01G005220	Proximal	GH_A01G0482	Proximal	GB_A01G0474	Tandem
Ga01G0533	Proximal	Grai_01G005260	Proximal	GH_A01G0485	Proximal	GB_A01G0475	Tandem
Ga01G0534	Proximal	Grai_01G007130	Dispersed	GH_A01G2308	WGD or Segmental	GB_A01G0478	Proximal
Ga02G0409	Tandem	Grai_01G007140	Dispersed	GH_A01G2309	Tandem	GB_A01G0479	Proximal
Ga02G0410	Tandem	Grai_01G024560	Tandem	GH_A01G2310	Tandem	GB_A01G2414	WGD or Segmental
Ga02G0411	Tandem	Grai_01G024570	Tandem	GH_A01G2335	Dispersed	GB_A01G2415	Tandem
Ga02G0412	Tandem	Grai_01G024580	Tandem	GH_A02G1549	WGD or Segmental	GB_A01G2440	Dispersed
Ga02G1648	Tandem	Grai_01G024830	Dispersed	GH_A02G1550	Tandem	GB_A02G1580	WGD or Segmental
Ga02G1649	Tandem	Grai_02G002320	WGD or Segmental	GH_A02G1551	WGD or Segmental	GB_A02G1581	Tandem
Ga02G1675	Dispersed	Grai_02G004480	Proximal	GH_A02G1553	Dispersed	GB_A02G1582	Tandem
Ga04G1945	WGD or Segmental	Grai_02G004500	Proximal	GH_A02G1840	WGD or Segmental	GB_A02G1583	WGD or Segmental
Ga05G3041	Tandem	Grai_02G004520	Tandem	GH_A04G0109	WGD or Segmental	GB_A02G1874	WGD or Segmental
Ga05G3042	WGD or Segmental	Grai_02G004530	Tandem	GH_A04G0110	Tandem	GB_A04G0112	Proximal
Ga05G3043	Tandem	Grai_02G004560	Proximal	GH_A04G0111	Tandem	GB_A04G0113	WGD or Segmental
Ga05G3044	Tandem	Grai_04G010480	Dispersed	GH_A04G0112	Tandem	GB_A04G0115	Tandem
Ga05G3046	Proximal	Grai_04G022680	Dispersed	GH_A05G2859	WGD or Segmental	GB_A04G0116	Tandem
Ga05G4161	Tandem	Grai_05G030400	Tandem	GH_A05G2860	Tandem	GB_A04G1847	Dispersed
Ga05G4162	Tandem	Grai_05G030410	Tandem	GH_A05G4189	WGD or Segmental	GB_A05G2897	WGD or Segmental
Ga05G4163	Tandem	Grai_05G030440	Proximal	GH_A06G1976	WGD or Segmental	GB_A05G2898	Tandem
Ga05G4164	Tandem	Grai_05G030450	Tandem	GH_A07G0663	WGD or Segmental	GB_A05G2900	Proximal
Ga05G4165	Tandem	Grai_05G030460	Tandem	GH_A07G0665	Tandem	GB_A05G4284	WGD or Segmental
Ga05G4166	Tandem	Grai_05G043020	Proximal	GH_A07G0666	Tandem	GB_A07G0650	WGD or Segmental
Ga06G2082	Dispersed	Grai_05G043060	Tandem	GH_A09G1476	WGD or Segmental	GB_A09G1599	WGD or Segmental
Ga07G0700	Tandem	Grai_05G043070	Tandem	GH_A09G1477	WGD or Segmental	GB_A09G2710	WGD or Segmental
Ga07G0701	Tandem	Grai_05G043090	Proximal	GH_A09G2605	WGD or Segmental	GB_A10G0963	WGD or Segmental
Ga09G1504	Dispersed	Grai_06G023330	Dispersed	GH_A10G0926	WGD or Segmental	GB_A10G2116	Dispersed
Ga09G2726	Dispersed	Grai_07G022510	Tandem	GH_A10G1991	Dispersed	GB_A10G2220	WGD or Segmental
Ga10G0770	Dispersed	Grai_07G022520	Tandem	GH_A10G2073	WGD or Segmental	GB_A11G0087	Tandem
Ga10G0771	Dispersed	Grai_09G016380	Dispersed	GH_A11G0082	Dispersed	GB_A11G2595	WGD or Segmental
Ga10G0880	Dispersed	Grai_09G028400	Dispersed	GH_A11G2529	WGD or Segmental	GB_A11G2596	Tandem
Ga10G2065	WGD or Segmental	Grai_10G010670	WGD or Segmental	GH_A11G2530	Proximal	GB_A11G2598	WGD or Segmental
Ga11G1359	Proximal	Grai_10G024620	Dispersed	GH_A11G2532	Proximal	GB_A12G2117	WGD or Segmental
Ga11G1362	Proximal	Grai_11G011870	Tandem	GH_A11G2534	Dispersed	GB_A12G2141	WGD or Segmental
Ga11G1364	Proximal	Grai_11G011880	Tandem	GH_A11G2591	Tandem	GB_A12G2142	Tandem
Ga11G1383	Proximal	Grai_11G012180	Tandem	GH_A11G2592	Tandem	GB_A13G2188	WGD or Segmental
Ga11G1384	Proximal	Grai_11G012190	Tandem	GH_A12G2032	Dispersed	GB_D01G0496	Dispersed
Ga11G1389	Proximal	Grai_11G012200	Tandem	GH_A12G2055	WGD or Segmental	GB_D01G2487	WGD or Segmental
Ga11G1448	Proximal	Grai_11G012210	Tandem	GH_A13G2054	WGD or Segmental	GB_D03G0211	WGD or Segmental
Ga11G1453	Proximal	Grai_11G012240	Proximal	GH_D01G0478	Dispersed	GB_D03G0413	WGD or Segmental
Ga11G4041	Tandem	Grai_11G038890	Dispersed	GH_D01G2386	WGD or Segmental	GB_D03G0414	Tandem
Ga11G4042	Tandem	Grai_12G022910	Dispersed	GH_D01G2387	Tandem	GB_D03G0415	WGD or Segmental
Ga12G0964	Dispersed	Grai_12G023210	Tandem	GH_D03G0217	WGD or Segmental	GB_D03G0416	Proximal
Ga12G0988	Dispersed	Grai_12G023220	Tandem	GH_D03G0415	WGD or Segmental	GB_D03G0417	Tandem
Ga13G1153	Dispersed	Grai_13G024250	Dispersed	GH_D03G0416	WGD or Segmental	GB_D03G0418	Tandem
Ga13G2222	Dispersed			GH_D03G0417	Tandem	GB_D03G0419	Proximal
Ga14G2101	WGD or Segmental			GH_D03G0418	Tandem	GB_D03G0420	Proximal
				GH_D03G0419	Tandem	GB_D04G0183	WGD or Segmental
				GH_D03G0420	Tandem	GB_D04G1281	Dispersed
				GH_D03G0421	Proximal	GB_D05G2886	WGD or Segmental
				GH_D03G0422	Proximal	GB_D05G4006	Proximal
				GH_D04G0188	WGD or Segmental	GB_D05G4011	WGD or Segmental
				GH_D04G1212	Dispersed	GB_D05G4012	Tandem
				GH_D05G2878	WGD or Segmental	GB_D05G4083	Dispersed
				GH_D05G3950	WGD or Segmental	GB_D06G2091	WGD or Segmental
				GH_D05G3951	Tandem	GB_D07G0654	WGD or Segmental
				GH_D05G3953	Proximal	GB_D07G0655	Tandem
				GH_D06G2007	WGD or Segmental	GB_D09G1443	Dispersed
				GH_D07G0659	WGD or Segmental	GB_D09G1444	WGD or Segmental
				GH_D07G0660	Tandem	GB_D09G2540	WGD or Segmental
				GH_D09G1429	WGD or Segmental	GB_D10G1028	WGD or Segmental
				GH_D09G1430	WGD or Segmental	GB_D10G2196	WGD or Segmental
				GH_D09G2532	WGD or Segmental	GB_D10G2197	Dispersed
				GH_D10G1036	WGD or Segmental	GB_D11G0084	WGD or Segmental
				GH_D10G2184	WGD or Segmental	GB_D11G2615	WGD or Segmental
				GH_D11G2586	WGD or Segmental	GB_D11G2616	Tandem
				GH_D11G2587	Tandem	GB_D11G2617	WGD or Segmental
				GH_D11G2588	Tandem	GB_D11G2641	Dispersed
				GH_D11G2589	Proximal	GB_D12G2111	WGD or Segmental
				GH_D11G2612	Dispersed	GB_D12G2136	WGD or Segmental
				GH_D12G2054	WGD or Segmental	GB_D12G2137	Tandem
				GH_D12G2056	Tandem	GB_D12G2138	Dispersed
				GH_D12G2057	Tandem	GB_D13G0927	Dispersed
				GH_D13G0885	Dispersed	GB_D13G2134	WGD or Segmental
				GH_D13G2028	WGD or Segmental	GB_scaffold15207_objG0001	Dispersed
				GH_D05G4078	Dispersed
				GH_D05G4101	Dispersed
				GH_scaffold7261_objG0001	Dispersed
