# Supplementary material for: GBSOT4 Enhances the Resistance of Gossypium barbadense to Fusarium oxysporum f. sp. vasinfectum (FOV) by Regulating the Content of Flavonoid
Source: Plants (Basel). 2023 Oct 11;12(20):3529. doi: 10.3390/plants12203529 (PMC10609824; doi:10.3390/plants12203529)
Supplement: Supplementary file 1 [file plants-12-03529-s001.zip › Supplementary Material/Table S3.xls]

## Sheet: Ga-Ga
Table S3. Ka/Ks Values of all duplicated gene pairs from four Gossypium species
Seq_1	Seq_2	Ka	Ks	Ka_Ks
Ga04G1945	Ga05G3042	0.442672	NaN	NaN
Ga10G2065	Ga11G1960	0.146783	0.547908	0.267897
Ga11G1960	Ga14G2101	0.130273	0.503494	0.258738

## Sheet: Ga-Gb
Seq_1	Seq_2	Ka	Ks	Ka_Ks
GB_A02G1874	Ga14G2101	0	0.00875922	0
Ga13G2222	GB_D13G2134	0.00928445	0.0695143	0.133562
Ga05G3041	GB_D04G0183	0.413467	2.3564	0.175466
GB_D03G0211	Ga14G2101	0.00628539	0.0355886	0.176613
GB_A02G1874	Ga10G2065	0.116612	0.58586	0.199045
Ga10G2065	GB_D03G0211	0.116195	0.577391	0.201241
Ga04G1945	GB_D04G0183	0.00874554	0.0424809	0.20587
GB_D11G2069	Ga14G2101	0.111524	0.477879	0.233372
GB_A11G2017	Ga14G2101	0.113984	0.483181	0.235904
Ga10G2065	GB_D11G2069	0.131506	0.549242	0.239432
GB_A11G0086	Ga11G4041	0.166828	0.696598	0.239489
Ga02G1675	GB_D01G2511	0.0250172	0.101571	0.246302
GB_A11G2017	Ga10G2065	0.131988	0.513411	0.257081
GB_A10G2116	Ga10G0880	0.00506866	0.0190034	0.266724
Ga11G1383	GB_D11G2617	0.152474	0.543499	0.280541
Ga11G4041	GB_D11G0084	0.207356	0.619917	0.33449
Ga13G1153	GB_D13G0927	0.013935	0.0406328	0.342949
Ga12G0988	GB_D12G2111	0.022236	0.0642632	0.346014
GB_A02G1580	Ga02G0409	0.178827	0.471861	0.378983
Ga11G1359	GB_D11G2641	0.141127	0.366184	0.385399
Ga11G1448	GB_D11G2615	0.196857	0.499805	0.393868
GB_A11G2595	Ga11G1448	0.189923	0.455396	0.417051
GB_A07G0650	Ga07G0700	0.0461421	0.108933	0.423582
Ga07G0700	GB_D07G0654	0.0184599	0.0429346	0.429954
Ga10G2065	GB_D10G1028	0.0147519	0.0342917	0.43019
Ga05G3041	GB_D05G2886	0.135295	0.313188	0.431994
Ga06G2082	GB_D06G2091	0.0243315	0.0561995	0.432949
GB_A01G2439	Ga02G1675	0.00707052	0.0155044	0.456032
Ga05G4162	GB_D05G4011	0.0601796	0.129715	0.463936
Ga11G1384	GB_D11G2615	0.208239	0.447477	0.465361
Ga12G0964	GB_D12G2136	0.0401539	0.0856945	0.46857
GB_A11G2596	Ga11G1384	0.210069	0.438989	0.47853
GB_A09G1599	Ga09G1504	0.00713866	0.0145283	0.491363
Ga11G1359	GB_D11G2615	0.234394	0.469857	0.498862
Ga11G1453	GB_D11G2617	0.164201	0.327269	0.50173
GB_A01G0474	Ga01G0529	0.0559603	0.10833	0.516574
GB_A11G2595	Ga11G1359	0.229077	0.438559	0.52234
GB_A04G0112	Ga05G4161	0.0166843	0.0308806	0.540285
GB_A13G2188	Ga13G2222	0.00695708	0.0125756	0.55322
GB_A12G2141	Ga12G0964	0.0220318	0.0390968	0.56352
GB_A01G2414	Ga02G1648	0.0473646	0.0833555	0.568224
Ga02G1648	GB_D01G2487	0.0474353	0.0819578	0.578777
GB_A05G4284	Ga04G1945	0.00875192	0.0138572	0.631579
Ga09G1504	GB_D09G1443	0.22025	0.331243	0.66492
GB_A06G2015	Ga06G2082	0.0326153	0.0448988	0.726419
Ga11G1362	GB_D11G2616	0.0705651	0.09044	0.780242
Ga09G2726	GB_D09G2540	0.0364104	0.0436365	0.834403
GB_A10G0963	Ga10G2065	0.00375941	0.00449776	0.835839
Ga10G0770	GB_D10G2196	0.279293	0.325351	0.858435
GB_A10G2220	Ga10G0770	0.097524	0.101255	0.96315
GB_A09G2710	Ga09G2726	0.00514471	0.00464757	1.10697
GB_A05G4284	Ga05G3042	0.441314	NaN	NaN
GB_A12G2117	Ga12G0988	0	0	NaN
GB_A05G2897	Ga05G3041	0.0124441	0	#NAME?

## Sheet: Ga-Gh
Seq_1	Seq_2	Ka	Ks	Ka_Ks
GH_A02G1840	Ga14G2101	0	0.00875922	0
GH_A09G1476	Ga09G1504	0	0.03489	0
Ga13G2222	GH_D13G2028	0.0108375	0.0757558	0.143058
Ga05G3041	GH_D04G0188	0.413467	2.3564	0.175466
GH_A02G1840	Ga10G2065	0.116612	0.58586	0.199045
Ga10G2065	GH_D03G0217	0.116195	0.577391	0.201241
GH_D03G0217	Ga14G2101	0.00628539	0.0310466	0.202451
Ga04G1945	GH_D04G0188	0.00874554	0.0424809	0.20587
GH_A11G2530	Ga11G1383	0.11576	0.52756	0.219425
Ga02G1675	GH_D01G2412	0.024372	0.104902	0.232331
GH_D11G2033	Ga14G2101	0.111524	0.477879	0.233372
Ga10G2065	GH_D11G2033	0.131506	0.549242	0.239432
GH_A11G1993	Ga14G2101	0.114763	0.478045	0.240068
GH_A11G2530	Ga11G1448	0.145743	0.604352	0.241155
GH_A11G1993	Ga10G2065	0.130539	0.512306	0.254806
GH_A11G0082	Ga11G4041	0.00940662	0.0359966	0.261319
GH_A01G0482	Ga01G0529	0.0340154	0.121405	0.280182
Ga02G0409	GH_D03G0415	0.132376	0.446175	0.296691
Ga07G0700	GH_D07G0659	0.0159611	0.050123	0.318438
Ga13G1153	GH_D13G0885	0.0151109	0.0447894	0.337377
Ga11G1383	GH_D11G2589	0.192771	0.567808	0.339501
Ga12G0964	GH_D12G2054	0.026666	0.0714471	0.373227
Ga11G1359	GH_D11G2612	0.143953	0.381669	0.377166
Ga11G1448	GH_D11G2586	0.195074	0.500981	0.389385
GH_A02G1549	Ga02G0409	0.181565	0.45711	0.397202
GH_A10G1991	Ga10G0880	0.00379828	0.00944151	0.402296
Ga05G3041	GH_D05G2878	0.117743	0.283641	0.415114
Ga10G2065	GH_D10G1036	0.0147299	0.0344756	0.427256
Ga06G2082	GH_D06G2007	0.0243315	0.0561995	0.432949
GH_A13G2054	Ga13G2222	0.00565138	0.012546	0.450452
Ga02G1648	GH_D01G2386	0.0498474	0.11029	0.451966
GH_A07G0663	Ga07G0700	0.0461553	0.101959	0.452682
Ga11G1384	GH_D11G2586	0.206177	0.448558	0.459644
Ga11G1359	GH_D11G2586	0.232588	0.470851	0.493974
Ga11G1453	GH_D11G2589	0.164201	0.327269	0.50173
GH_A04G0109	Ga05G4161	0.0162978	0.0319707	0.509773
GH_A12G2032	Ga12G0988	0.00257871	0.00477519	0.540022
GH_A12G2032	Ga12G0988	0.00257871	0.00477519	0.540022
GH_A10G0926	Ga10G2065	0.00250418	0.00449776	0.55676
GH_A01G2308	Ga02G1648	0.0590792	0.104013	0.568001
GH_A06G1976	Ga06G2082	0.015125	0.0266275	0.568022
GH_A05G2859	Ga05G3041	0.0166365	0.0291771	0.570192
GH_A12G2055	Ga12G0964	0.0201145	0.0349369	0.575738
Ga05G4161	GH_D05G3950	0.0822063	0.141397	0.581386
GH_A11G2529	Ga11G1384	0.215622	0.366029	0.589085
Ga09G1504	GH_D09G1429	0.237744	0.354518	0.670613
GH_A11G2529	Ga11G1359	0.281637	0.398138	0.707387
Ga11G1362	GH_D11G2588	0.0708398	0.0948971	0.74649
GH_A11G2530	Ga11G1362	0.167606	0.218801	0.766021
GH_A01G2334	Ga02G1675	0.00848665	0.0103272	0.821778
Ga09G2726	GH_D09G2532	0.0364104	0.0436365	0.834403
GH_A10G2073	Ga10G0770	0.097524	0.101255	0.96315
GH_A05G4189	Ga04G1945	0.00499014	0.00458542	1.08826
GH_A09G2605	Ga09G2726	0.00514692	0.00464039	1.10916
Ga10G0770	GH_D10G2184	0.0421459	0.0340968	1.23607
GH_A05G4189	Ga05G3042	0.43908	NaN	NaN
GH_A10G2073	Ga05G3041	0.430523	NaN	NaN

## Sheet: Gb-Gb
Seq_1	Seq_2	Ka	Ks	Ka_Ks
GB_D04G0183	GB_D05G2886	0.381001	2.14768	0.177402
GB_A13G2188	GB_D13G2134	0.0123954	0.0697163	0.177797
GB_A05G2897	GB_D04G0183	0.409939	2.20771	0.185685
GB_A02G1874	GB_D10G1028	0.111699	0.564008	0.198046
GB_D03G0211	GB_D10G1028	0.111033	0.557454	0.199179
GB_A02G1874	GB_A10G0963	0.118107	0.576111	0.205007
GB_A10G0963	GB_D03G0211	0.11769	0.567773	0.207283
GB_A05G4284	GB_D04G0183	0.0100012	0.0473904	0.211038
GB_A02G1583	GB_D03G0415	0.102929	0.476224	0.216136
GB_D03G0211	GB_D11G2069	0.109423	0.47234	0.231662
GB_A11G2017	GB_D03G0211	0.112124	0.476183	0.235463
GB_A02G1874	GB_D03G0211	0.00628539	0.0265319	0.2369
GB_A05G2897	GB_A05G4284	0.416546	1.74328	0.238943
GB_A02G1874	GB_D11G2069	0.111524	0.461589	0.241608
GB_D10G1028	GB_D11G2069	0.129896	0.535156	0.242726
GB_A10G0963	GB_D11G2069	0.132263	0.544602	0.242862
GB_A02G1874	GB_A11G2017	0.113984	0.466682	0.244244
GB_A11G2017	GB_D10G1028	0.130382	0.500231	0.260643
GB_A11G2595	GB_D11G2615	0.0249404	0.0937622	0.265997
GB_A12G2117	GB_D12G2111	0.022236	0.0642632	0.346014
GB_A05G2897	GB_D05G2886	0.134053	0.314944	0.425641
GB_A06G2015	GB_D06G2091	0.0334752	0.0751672	0.445344
GB_A07G0650	GB_D07G0654	0.0730879	0.146449	0.499067
GB_A12G2141	GB_D12G2136	0.0401165	0.0693606	0.578376
GB_A02G1580	GB_D03G0413	0.10998	0.187884	0.585362
GB_A01G2414	GB_D01G2487	0.0474107	0.0796889	0.594948
GB_A10G0963	GB_D10G1028	0.0186485	0.0296279	0.629424
GB_A09G2710	GB_D09G2540	0.0363991	0.0576555	0.63132
GB_A10G2220	GB_D10G2196	0.143753	0.210053	0.684363
GB_A09G1599	GB_D09G1444	0.0391251	0.050939	0.768079
GB_A11G2598	GB_D11G2617	0.0248308	0.0284282	0.873455
GB_A04G0113	GB_D05G4011	0.109684	0.116941	0.937943
GB_A11G0086	GB_D11G0084	0.108167	0.10129	1.06789

## Sheet: Gb-Gh
Seq_1	Seq_2	Ka	Ks	Ka_Ks
GH_A13G2054	GB_D13G2134	0.0108431	0.0695143	0.155984
GH_A05G4189	GB_D04G0183	0.00623704	0.0376254	0.165767
GH_D04G0188	GB_D05G2886	0.381001	2.14768	0.177402
GB_A13G2188	GH_D13G2028	0.0139521	0.0759773	0.183635
GB_A05G2897	GH_D04G0188	0.409939	2.20771	0.185685
GB_A02G1874	GH_D10G1036	0.110087	0.557684	0.197401
GH_A02G1840	GB_D10G1028	0.111699	0.564008	0.198046
GB_D03G0211	GH_D10G1036	0.109422	0.551174	0.198525
GH_D03G0217	GB_D10G1028	0.111033	0.557454	0.199179
GH_A05G2860	GB_D04G0183	0.438504	2.14899	0.204051
GB_A02G1874	GH_A10G0926	0.118107	0.576111	0.205007
GH_A02G1840	GB_A10G0963	0.118107	0.576111	0.205007
GB_A10G0963	GH_D03G0217	0.11769	0.567773	0.207283
GH_A10G0926	GB_D03G0211	0.11769	0.567773	0.207283
GB_A05G4284	GH_D04G0188	0.0100012	0.0473904	0.211038
GH_A02G1553	GB_D03G0415	0.102929	0.476224	0.216136
GH_A02G1840	GB_D03G0211	0.00628539	0.0265319	0.2369
GB_D10G1028	GH_D11G2033	0.129896	0.535156	0.242726
GB_A10G0963	GH_D11G2033	0.132263	0.544602	0.242862
GB_A11G2595	GH_D11G2586	0.0237244	0.0939091	0.252632
GH_A11G1993	GB_D10G1028	0.128931	0.499176	0.258287
GB_A02G1583	GH_D03G0416	0.118051	0.444524	0.265568
GB_A02G1874	GH_D03G0217	0.00628539	0.0220442	0.285127
GH_A06G1976	GB_D06G2091	0.0169942	0.059339	0.286392
GB_A02G1580	GH_A02G1549	0.00190658	0.00644472	0.295836
GB_A01G0478	GH_D01G0478	0.0348394	0.115613	0.301345
GH_A11G0082	GB_D11G0084	0.205048	0.606948	0.337835
GH_A05G2860	GB_D05G2886	0.12068	0.323572	0.372962
GB_A01G2414	GH_D01G2386	0.0466623	0.123876	0.376684
GB_A11G0087	GH_D11G0089	0.0319852	0.082024	0.389949
GH_A11G2529	GB_D11G2615	0.0338324	0.0847053	0.399413
GB_A05G2897	GH_D05G2878	0.118237	0.285195	0.414585
GH_A12G2032	GB_D12G2111	0.024904	0.0590469	0.421766
GH_A01G2308	GB_D01G2487	0.0572954	0.129862	0.441201
GH_A04G0109	GB_D05G4011	0.0752778	0.151219	0.497807
GH_A12G2055	GB_D12G2136	0.0386964	0.0769161	0.5031
GB_A02G1580	GH_D03G0415	0.120319	0.227418	0.529067
GB_A12G2141	GH_D12G2054	0.0315048	0.0588248	0.53557
GH_A07G0663	GB_D07G0654	0.0744678	0.135524	0.549479
GH_A09G1476	GB_D09G1443	0.0525515	0.0943971	0.556707
GB_A07G0650	GH_D07G0659	0.078461	0.138183	0.567806
GB_A04G0113	GH_D05G3953	0.0987292	0.172803	0.571338
GH_A02G1549	GB_D03G0413	0.112405	0.195586	0.57471
GH_A10G0926	GB_D10G1028	0.0173474	0.0296279	0.585509
GH_D05G3953	GB_D05G4011	0.0668413	0.108411	0.616553
GB_A10G0963	GH_D10G1036	0.0186205	0.0297863	0.625138
GB_A09G2710	GH_D09G2532	0.0363991	0.0576555	0.63132
GH_A09G2605	GB_D09G2540	0.0364217	0.0575254	0.633142
GB_A10G2220	GH_D10G2184	0.20866	0.29727	0.701921
GH_A10G2073	GB_D10G2196	0.147939	0.210053	0.704292
GH_A11G2534	GB_D11G2617	0.0235108	0.0332333	0.707449
GH_A09G1477	GB_D09G1444	0.0390685	0.051229	0.762625
GB_A09G1599	GH_D09G1430	0.0391251	0.050939	0.768079
GB_A04G0115	GH_D05G3950	0.0670598	0.0815061	0.822758
GB_A02G1583	GH_A02G1553	0	0	NaN
GB_A02G1874	GH_A02G1840	0	0	NaN

## Sheet: Gr-Gr
Seq_1	Seq_2	Ka	Ks	Ka_Ks
Grai_02G002320	Grai_10G010670	0.107991	0.54075	0.199706
Grai_02G002320	Grai_11G018610	0.109423	0.456203	0.239856
Grai_02G002320	Grai_13G004250	0.224595	1.44029	0.155937
Grai_10G010670	Grai_11G018610	0.127984	0.512667	0.249643

## Sheet: Gb-Gr
Seq_1	Seq_2	Ka	Ks	Ka_Ks
GB_D03G0211	Grai_02G002320	0	0.00872103	0
GB_D06G2091	Grai_06G023330	0.00388812	0.024147	0.161019
GB_A02G1874	Grai_10G010670	0.108656	0.547136	0.198591
GB_D10G1028	Grai_02G002320	0.111033	0.557454	0.199179
GB_D03G0211	Grai_10G010670	0.107991	0.54075	0.199706
GB_A10G0963	Grai_02G002320	0.11769	0.567773	0.207283
GB_A05G4284	Grai_04G022680	0.0125251	0.052257	0.239682
GB_D11G2069	Grai_02G002320	0.109423	0.456203	0.239856
GB_D11G2069	Grai_10G010670	0.127984	0.530499	0.241252
GB_A11G2017	Grai_02G002320	0.112124	0.45987	0.243816
GB_D11G2641	Grai_11G011870	0.127954	0.50534	0.253204
GB_D01G0496	Grai_01G005260	0.00561625	0.021926	0.256145
GB_A11G2017	Grai_10G010670	0.128471	0.495629	0.259208
GB_D05G2886	Grai_05G030400	0.076158	0.220672	0.345119
GB_A13G2188	Grai_13G024250	0.0329016	0.0933613	0.352411
GB_A02G1874	Grai_02G002320	0.00628539	0.0175832	0.357465
GB_A12G2117	Grai_12G022910	0.0209232	0.0538787	0.388339
GB_D01G2487	Grai_01G024560	0.0425093	0.108953	0.390164
GB_A05G2897	Grai_05G030400	0.129544	0.329907	0.392668
GB_D04G1281	Grai_04G010480	0.007583	0.018773	0.403932
GB_D12G2111	Grai_12G022910	0.00388518	0.00945639	0.410852
GB_A06G2015	Grai_06G023330	0.0319751	0.074993	0.426374
GB_A10G0963	Grai_10G010670	0.0147362	0.0344229	0.428093
GB_A11G2595	Grai_11G012190	0.0292022	0.0665829	0.438584
GB_D11G2615	Grai_11G012190	0.0322952	0.0733969	0.440007
GB_A11G2596	Grai_11G012180	0.21215	0.466958	0.454324
GB_D04G0183	Grai_04G022680	0.00248653	0.0046154	0.538747
GB_D07G0654	Grai_07G022510	0.12466	0.229869	0.542309
GB_D13G2134	Grai_13G024250	0.0213575	0.0393222	0.543141
GB_D11G2617	Grai_11G012180	0.0103528	0.0188467	0.549317
GB_A01G0475	Grai_01G005220	0.152381	0.277181	0.549752
GB_D03G0413	Grai_02G004480	0.00509935	0.00923444	0.55221
GB_A01G2440	Grai_01G024830	0.0974261	0.169139	0.576012
GB_D05G4012	Grai_05G043060	0.095088	0.162005	0.586946
GB_A07G0650	Grai_07G022510	0.137792	0.232616	0.592358
GB_D09G1443	Grai_09G016380	0.0711844	0.119514	0.595617
GB_D12G2136	Grai_12G023210	0.0161352	0.0267317	0.603597
GB_A12G2141	Grai_12G023210	0.0299292	0.0494209	0.605597
GB_A10G2220	Grai_10G024620	0.127321	0.19143	0.665105
GB_A02G1580	Grai_02G004480	0.114541	0.170662	0.671159
GB_A01G2414	Grai_01G024560	0.0656002	0.088297	0.742949
GB_A09G2710	Grai_09G028400	0.0476022	0.0606391	0.785008
GB_D05G4006	Grai_05G043020	0.00581398	0.00722897	0.804261
GB_D11G0084	Grai_11G038890	0.114569	0.141098	0.81198
GB_D10G2196	Grai_10G024620	0.0640374	0.0787608	0.813061
GB_D10G1028	Grai_10G010670	0.00382735	0.00445436	0.859238
GB_A04G0113	Grai_05G043060	0.111537	0.125583	0.888157
GB_A11G0086	Grai_11G038890	0.0972426	0.101762	0.955592
GB_D09G2540	Grai_09G028400	0.0342533	0.0289102	1.18482
GB_A09G1599	Grai_09G016380	0.065679	0.0450135	1.4591
GB_D04G0183	Grai_05G030400	0.432889	NaN	NaN

## Sheet: Gh-Gr
Seq_1	Seq_2	Ka	Ks	Ka_Ks
Grai_02G002320	GH_D03G0217	0	0.0131199	0
Grai_02G004560	GH_D03G0417	0.114111	0.966953	0.118011
GH_A10G2073	Grai_05G030400	0.451985	3.7456	0.120671
Grai_06G023330	GH_D06G2007	0.00388812	0.024147	0.161019
Grai_05G030460	GH_D04G0188	0.378282	2.2821	0.165761
Grai_02G002320	GH_D10G1036	0.109422	0.551174	0.198525
GH_A02G1840	Grai_10G010670	0.108656	0.547136	0.198591
Grai_10G010670	GH_D03G0217	0.107991	0.54075	0.199706
GH_A05G4189	Grai_04G022680	0.00874828	0.0424308	0.206178
GH_A10G0926	Grai_02G002320	0.11769	0.567773	0.207283
Grai_02G002320	GH_D11G2033	0.109423	0.456203	0.239856
Grai_10G010670	GH_D11G2033	0.127984	0.530499	0.241252
GH_A11G1993	Grai_02G002320	0.1129	0.454935	0.248168
Grai_11G011870	GH_D11G2612	0.127954	0.50534	0.253204
GH_A11G1993	Grai_10G010670	0.127025	0.494583	0.256831
GH_A11G0082	Grai_11G038890	0.128399	0.465493	0.275835
GH_A06G1976	Grai_06G023330	0.0156817	0.0540996	0.289867
GH_A11G2530	Grai_11G012180	0.149251	0.508749	0.293368
Grai_01G024560	GH_D01G2386	0.0171804	0.0535464	0.320851
GH_A13G2054	Grai_13G024250	0.0311755	0.0930469	0.335052
Grai_05G030400	GH_D05G2878	0.0794621	0.22794	0.348609
GH_A02G1840	Grai_02G002320	0.00628539	0.0175832	0.357465
GH_A05G2859	Grai_05G030400	0.135321	0.365285	0.370452
GH_A10G0926	Grai_10G010670	0.0134432	0.0344229	0.390532
Grai_04G010480	GH_D04G1212	0.007583	0.018773	0.403932
GH_A11G2529	Grai_11G012190	0.024791	0.0582413	0.42566
GH_A09G1476	Grai_09G016380	0.0415607	0.0943971	0.440275
Grai_11G012180	GH_D11G2586	0.220822	0.497202	0.44413
GH_A12G2032	Grai_12G022910	0.0235879	0.048758	0.483774
GH_A12G2055	Grai_12G023210	0.0264529	0.0545695	0.484755
Grai_07G022510	GH_D07G0659	0.110058	0.217008	0.507161
Grai_04G022680	GH_D04G0188	0.00248653	0.0046154	0.538747
GH_A01G0482	Grai_01G005220	0.152381	0.277181	0.549752
GH_A01G2335	Grai_01G024830	0.0974261	0.169139	0.576012
GH_A07G0663	Grai_07G022510	0.137834	0.232354	0.593206
Grai_09G016380	GH_D09G1429	0.076932	0.119514	0.643709
Grai_10G024620	GH_D10G2184	0.0206696	0.0320476	0.644965
GH_A02G1549	Grai_02G004480	0.116987	0.178261	0.656271
Grai_12G023210	GH_D12G2054	0.00773801	0.0114835	0.673839
Grai_01G005220	GH_D01G0478	0.130966	0.194222	0.674313
GH_A10G2073	Grai_10G024620	0.131399	0.19143	0.686405
Grai_02G004480	GH_D03G0415	0.0063837	0.00921317	0.692888
Grai_13G024250	GH_D13G2028	0.023475	0.0310995	0.754834
GH_A09G2605	Grai_09G028400	0.0476022	0.0606391	0.785008
GH_A01G2308	Grai_01G024560	0.0522163	0.0620947	0.840914
Grai_10G010670	GH_D10G1036	0.00382166	0.00447763	0.853502
GH_A04G0110	Grai_05G043060	0.10298	0.107984	0.953661
Grai_09G028400	GH_D09G2532	0.0342533	0.0289102	1.18482

## Sheet: Gh-Gh
Seq_1	Seq_2	Ka	Ks	Ka_Ks
GH_A10G2073	GH_D05G2878	0.363259	2.61544	0.13889
GH_A13G2054	GH_D13G2028	0.0123986	0.0757558	0.163665
GH_A05G4189	GH_D04G0188	0.00623704	0.0376254	0.165767
GH_A02G1840	GH_D10G1036	0.110087	0.557684	0.197401
GH_D03G0217	GH_D10G1036	0.109422	0.551174	0.198525
GH_A02G1840	GH_A10G0926	0.118107	0.576111	0.205007
GH_A10G0926	GH_D03G0217	0.11769	0.567773	0.207283
GH_A05G2859	GH_A05G4189	0.425869	1.97528	0.215599
GH_D03G0217	GH_D11G2033	0.109423	0.47234	0.231662
GH_A11G1993	GH_D03G0217	0.1129	0.471116	0.239645
GH_A02G1840	GH_D11G2033	0.111524	0.461589	0.241608
GH_A10G0926	GH_D11G2033	0.132263	0.544602	0.242862
GH_D10G1036	GH_D11G2033	0.131199	0.539225	0.243311
GH_A02G1840	GH_A11G1993	0.114763	0.461681	0.248577
GH_A11G1993	GH_D10G1036	0.130231	0.50289	0.258966
GH_A02G1551	GH_D03G0416	0.0163303	0.0603774	0.270471
GH_A02G1840	GH_D03G0217	0.00628539	0.0220442	0.285127
GH_A06G1976	GH_D06G2007	0.0169942	0.059339	0.286392
GH_A11G2529	GH_D11G2586	0.0316503	0.0849235	0.372691
GH_A05G2859	GH_D05G2878	0.1333	0.323289	0.412323
GH_A05G2859	GH_D05G2878	0.1333	0.323289	0.412323
GH_A09G1476	GH_D09G1429	0.0525515	0.114124	0.460476
GH_A12G2055	GH_D12G2054	0.0308615	0.0662682	0.465706
GH_A04G0109	GH_D05G3950	0.0752778	0.151219	0.497807
GH_A02G1549	GH_D03G0415	0.12274	0.235143	0.52198
GH_A10G0926	GH_D10G1036	0.0173214	0.0297863	0.581523
GH_A07G0663	GH_D07G0659	0.0801724	0.131483	0.609753
GH_A09G2605	GH_D09G2532	0.0364217	0.0575254	0.633142
GH_A09G2605	GH_D09G2532	0.0364217	0.0575254	0.633142
GH_A01G2308	GH_D01G2386	0.0347888	0.0534033	0.651436
GH_A10G2073	GH_D10G2184	0.20866	0.29727	0.701921
GH_A09G1477	GH_D09G1430	0.0390685	0.051229	0.762625
GH_A05G2859	GH_A10G2073	0.470294	NaN	NaN
GH_A05G2859	GH_A10G2073	0.470294	NaN	NaN
