# Supplementary material for: GBSOT4 Enhances the Resistance of Gossypium barbadense to Fusarium oxysporum f. sp. vasinfectum (FOV) by Regulating the Content of Flavonoid
Source: Plants (Basel). 2023 Oct 11;12(20):3529. doi: 10.3390/plants12203529 (PMC10609824; doi:10.3390/plants12203529)
Supplement: Supplementary file 1 [file plants-12-03529-s001.zip › Supplementary Material/Table S4.xls]

## Sheet: Sheet1
Table S4. Interaction network of GBSOT4 in the MEblue module.
fromNode	toNode	weight
GB_A01G0479	GB_A01G0674	0.0580661
GB_A01G0479	GB_A01G0709	0.0500883
GB_A01G0479	GB_A01G1052	0.0419928
GB_A01G0479	GB_A01G1154	0.0679111
GB_A01G0479	GB_A01G1566	0.0408299
GB_A01G0479	GB_A01G2329	0.0416672
GB_A01G0479	GB_A02G0578	0.0416858
GB_A01G0479	GB_A02G1572	0.052401
GB_A01G0479	GB_A02G1939	0.0406414
GB_A01G0479	GB_A02G2062	0.0441905
GB_A01G0479	GB_A03G0704	0.0553368
GB_A01G0479	GB_A03G1039	0.0435025
GB_A01G0479	GB_A03G1085	0.0403706
GB_A01G0479	GB_A03G1166	0.0486837
GB_A01G0479	GB_A03G1833	0.0558679
GB_A01G0479	GB_A03G2117	0.066756
GB_A01G0479	GB_A03G2161	0.0422871
GB_A01G0479	GB_A03G2189	0.0472276
GB_A01G0479	GB_A03G2219	0.0452478
GB_A01G0479	GB_A04G0392	0.0487863
GB_A01G0479	GB_A04G0566	0.100411
GB_A01G0479	GB_A04G0902	0.0506031
GB_A01G0479	GB_A04G1128	0.0499575
GB_A01G0479	GB_A04G1154	0.0486964
GB_A01G0479	GB_A04G1285	0.0531427
GB_A01G0479	GB_A04G1335	0.0424737
GB_A01G0479	GB_A04G1793	0.0504475
GB_A01G0479	GB_A05G0289	0.0432678
GB_A01G0479	GB_A05G0428	0.0527412
GB_A01G0479	GB_A05G0587	0.0403932
GB_A01G0479	GB_A05G0700	0.0406015
GB_A01G0479	GB_A05G1091	0.0453562
GB_A01G0479	GB_A05G1261	0.0527518
GB_A01G0479	GB_A05G1777	0.0660253
GB_A01G0479	GB_A05G1918	0.0448122
GB_A01G0479	GB_A05G2236	0.0419403
GB_A01G0479	GB_A05G2520	0.0959531
GB_A01G0479	GB_A05G2707	0.0467695
GB_A01G0479	GB_A05G3098	0.110941
GB_A01G0479	GB_A05G3186	0.0556318
GB_A01G0479	GB_A05G3534	0.0410019
GB_A01G0479	GB_A05G4330	0.0678848
GB_A01G0479	GB_A06G0724	0.0673897
GB_A01G0479	GB_A06G0746	0.0522378
GB_A01G0479	GB_A06G0837	0.0694779
GB_A01G0479	GB_A06G0915	0.0842082
GB_A01G0479	GB_A06G1402	0.041471
GB_A01G0479	GB_A06G1819	0.0497376
GB_A01G0479	GB_A07G0078	0.0791664
GB_A01G0479	GB_A07G0085	0.0528678
GB_A01G0479	GB_A07G0323	0.0864392
GB_A01G0479	GB_A07G0891	0.0472119
GB_A01G0479	GB_A07G1079	0.0670184
GB_A01G0479	GB_A07G2550	0.0593151
GB_A01G0479	GB_A08G0571	0.042521
GB_A01G0479	GB_A08G0693	0.0417986
GB_A01G0479	GB_A08G1063	0.0580976
GB_A01G0479	GB_A08G1300	0.0537093
GB_A01G0479	GB_A08G1656	0.0734724
GB_A01G0479	GB_A08G2115	0.0545695
GB_A01G0479	GB_A08G2117	0.0733502
GB_A01G0479	GB_A08G2742	0.0456376
GB_A01G0479	GB_A08G2831	0.0449488
GB_A01G0479	GB_A08G2904	0.0951484
GB_A01G0479	GB_A09G1254	0.0438643
GB_A01G0479	GB_A09G1259	0.0597876
GB_A01G0479	GB_A09G1269	0.0422447
GB_A01G0479	GB_A09G1380	0.0598956
GB_A01G0479	GB_A09G1477	0.0476671
GB_A01G0479	GB_A09G1719	0.0702301
GB_A01G0479	GB_A09G1789	0.0466299
GB_A01G0479	GB_A09G2063	0.0486413
GB_A01G0479	GB_A09G2163	0.0988629
GB_A01G0479	GB_A09G2516	0.0426871
GB_A01G0479	GB_A09G2526	0.0473829
GB_A01G0479	GB_A10G0120	0.054331
GB_A01G0479	GB_A10G0357	0.0421134
GB_A01G0479	GB_A10G0555	0.0695119
GB_A01G0479	GB_A10G1581	0.0572956
GB_A01G0479	GB_A10G2343	0.051888
GB_A01G0479	GB_A10G2387	0.0403456
GB_A01G0479	GB_A10G2478	0.0512712
GB_A01G0479	GB_A10G2684	0.0406316
GB_A01G0479	GB_A10G2709	0.0543788
GB_A01G0479	GB_A10G2785	0.0633988
GB_A01G0479	GB_A11G0090	0.0433065
GB_A01G0479	GB_A11G0164	0.0475809
GB_A01G0479	GB_A11G0395	0.046343
GB_A01G0479	GB_A11G0465	0.0413157
GB_A01G0479	GB_A11G0803	0.0616066
GB_A01G0479	GB_A11G0829	0.0405175
GB_A01G0479	GB_A11G0894	0.0438319
GB_A01G0479	GB_A11G1161	0.0426202
GB_A01G0479	GB_A11G1471	0.0488062
GB_A01G0479	GB_A11G1539	0.0627078
GB_A01G0479	GB_A11G1569	0.0462798
GB_A01G0479	GB_A11G1908	0.0648857
GB_A01G0479	GB_A11G1998	0.0475605
GB_A01G0479	GB_A11G3073	0.0469609
GB_A01G0479	GB_A11G3505	0.0653348
GB_A01G0479	GB_A11G3584	0.0474486
GB_A01G0479	GB_A11G3757	0.0471266
GB_A01G0479	GB_A12G0375	0.0411876
GB_A01G0479	GB_A12G0523	0.0584342
GB_A01G0479	GB_A12G0613	0.0459368
GB_A01G0479	GB_A12G0903	0.0448828
GB_A01G0479	GB_A12G1340	0.0437307
GB_A01G0479	GB_A12G1507	0.0427286
GB_A01G0479	GB_A12G1604	0.0515908
GB_A01G0479	GB_A12G1880	0.0853149
GB_A01G0479	GB_A12G1941	0.0498203
GB_A01G0479	GB_A12G1953	0.0439545
GB_A01G0479	GB_A12G2052	0.0433203
GB_A01G0479	GB_A12G2325	0.0663145
GB_A01G0479	GB_A12G2326	0.0426051
GB_A01G0479	GB_A12G2357	0.0462025
GB_A01G0479	GB_A12G2642	0.0531106
GB_A01G0479	GB_A13G0047	0.0549765
GB_A01G0479	GB_A13G0149	0.0786102
GB_A01G0479	GB_A13G0158	0.0400692
GB_A01G0479	GB_A13G0228	0.0407981
GB_A01G0479	GB_A13G0252	0.0462319
GB_A01G0479	GB_A13G0399	0.0899325
GB_A01G0479	GB_A13G2221	0.0556924
GB_A01G0479	GB_A13G2358	0.0535758
GB_A01G0479	GB_A13G2422	0.0497734
GB_A01G0479	GB_A13G2654	0.0570213
GB_A01G0479	GB_D01G0044	0.0418911
GB_A01G0479	GB_D01G0869	0.0448005
GB_A01G0479	GB_D01G0952	0.0406323
GB_A01G0479	GB_D01G2088	0.0434828
GB_A01G0479	GB_D01G2338	0.0547751
GB_A01G0479	GB_D01G2368	0.0435084
GB_A01G0479	GB_D02G0727	0.0525259
GB_A01G0479	GB_D02G0741	0.0567653
GB_A01G0479	GB_D02G0743	0.0589964
GB_A01G0479	GB_D02G0744	0.0604466
GB_A01G0479	GB_D02G0842	0.0444475
GB_A01G0479	GB_D02G1172	0.0576982
GB_A01G0479	GB_D02G1295	0.0402866
GB_A01G0479	GB_D02G1355	0.049989
GB_A01G0479	GB_D02G1884	0.0460887
GB_A01G0479	GB_D02G1902	0.0400222
GB_A01G0479	GB_D02G1969	0.0438334
GB_A01G0479	GB_D02G2175	0.0459488
GB_A01G0479	GB_D02G2310	0.0495638
GB_A01G0479	GB_D03G0020	0.0435289
GB_A01G0479	GB_D03G1100	0.0642696
GB_A01G0479	GB_D03G1650	0.0431761
GB_A01G0479	GB_D03G1777	0.0541228
GB_A01G0479	GB_D04G0066	0.0412766
GB_A01G0479	GB_D04G0477	0.0535143
GB_A01G0479	GB_D04G0687	0.0498646
GB_A01G0479	GB_D04G0958	0.0482425
GB_A01G0479	GB_D04G1655	0.045557
GB_A01G0479	GB_D04G1706	0.0416175
GB_A01G0479	GB_D04G1723	0.0418914
GB_A01G0479	GB_D04G1981	0.0403429
GB_A01G0479	GB_D05G0020	0.0458881
GB_A01G0479	GB_D05G0303	0.0459943
GB_A01G0479	GB_D05G0579	0.0407226
GB_A01G0479	GB_D05G0600	0.0510592
GB_A01G0479	GB_D05G1072	0.0436852
GB_A01G0479	GB_D05G1397	0.0415047
GB_A01G0479	GB_D05G1770	0.0450052
GB_A01G0479	GB_D05G1801	0.0508188
GB_A01G0479	GB_D05G2257	0.0414162
GB_A01G0479	GB_D05G2300	0.055235
GB_A01G0479	GB_D05G2612	0.05547
GB_A01G0479	GB_D05G2639	0.0496399
GB_A01G0479	GB_D05G3279	0.0430771
GB_A01G0479	GB_D05G3282	0.0459378
GB_A01G0479	GB_D06G0049	0.0459432
GB_A01G0479	GB_D06G0698	0.0701552
GB_A01G0479	GB_D06G0724	0.0486149
GB_A01G0479	GB_D06G0764	0.0443005
GB_A01G0479	GB_D06G0823	0.0714274
GB_A01G0479	GB_D06G0918	0.0571186
GB_A01G0479	GB_D06G1442	0.0522004
GB_A01G0479	GB_D06G1736	0.0428764
GB_A01G0479	GB_D06G1737	0.046434
GB_A01G0479	GB_D07G0328	0.0832576
GB_A01G0479	GB_D07G0352	0.0428743
GB_A01G0479	GB_D07G0405	0.0425733
GB_A01G0479	GB_D07G0751	0.0472576
GB_A01G0479	GB_D07G0880	0.0412426
GB_A01G0479	GB_D07G1081	0.0692352
GB_A01G0479	GB_D07G1217	0.044874
GB_A01G0479	GB_D07G1523	0.0576977
GB_A01G0479	GB_D07G2396	0.0407815
GB_A01G0479	GB_D07G2532	0.051124
GB_A01G0479	GB_D07G2678	0.0513253
GB_A01G0479	GB_D08G0709	0.0477911
GB_A01G0479	GB_D08G0720	0.0605332
GB_A01G0479	GB_D08G1040	0.0430574
GB_A01G0479	GB_D08G1170	0.043071
GB_A01G0479	GB_D08G1397	0.0480721
GB_A01G0479	GB_D08G1509	0.0453724
GB_A01G0479	GB_D08G1598	0.0474558
GB_A01G0479	GB_D08G1600	0.040357
GB_A01G0479	GB_D08G1651	0.0628148
GB_A01G0479	GB_D08G2102	0.0678634
GB_A01G0479	GB_D08G2103	0.0510907
GB_A01G0479	GB_D08G2213	0.0421568
GB_A01G0479	GB_D08G2374	0.0519572
GB_A01G0479	GB_D08G2414	0.0418267
GB_A01G0479	GB_D08G2727	0.053579
GB_A01G0479	GB_D08G2820	0.0496061
GB_A01G0479	GB_D08G2894	0.0921799
GB_A01G0479	GB_D08G2957	0.0459476
GB_A01G0479	GB_D09G0199	0.0407946
GB_A01G0479	GB_D09G0478	0.0480749
GB_A01G0479	GB_D09G0621	0.0428039
GB_A01G0479	GB_D09G0622	0.0465165
GB_A01G0479	GB_D09G1107	0.065003
GB_A01G0479	GB_D09G1228	0.0485959
GB_A01G0479	GB_D09G1627	0.059056
GB_A01G0479	GB_D09G1913	0.0589257
GB_A01G0479	GB_D09G2065	0.0631144
GB_A01G0479	GB_D09G2365	0.0666899
GB_A01G0479	GB_D10G0006	0.0488973
GB_A01G0479	GB_D10G0334	0.041795
GB_A01G0479	GB_D10G0577	0.0552478
GB_A01G0479	GB_D10G0970	0.0514321
GB_A01G0479	GB_D10G1405	0.0696984
GB_A01G0479	GB_D10G2286	0.059876
GB_A01G0479	GB_D10G2357	0.0498597
GB_A01G0479	GB_D10G2439	0.0726608
GB_A01G0479	GB_D10G2745	0.0689342
GB_A01G0479	GB_D10G2797	0.0528353
GB_A01G0479	GB_D11G0089	0.0474446
GB_A01G0479	GB_D11G0091	0.0508555
GB_A01G0479	GB_D11G0378	0.0464647
GB_A01G0479	GB_D11G0406	0.0465045
GB_A01G0479	GB_D11G1020	0.0541926
GB_A01G0479	GB_D11G1120	0.0534309
GB_A01G0479	GB_D11G1193	0.0517904
GB_A01G0479	GB_D11G1475	0.0411991
GB_A01G0479	GB_D11G1577	0.0601043
GB_A01G0479	GB_D11G1967	0.0500745
GB_A01G0479	GB_D11G2523	0.0465964
GB_A01G0479	GB_D11G2587	0.055874
GB_A01G0479	GB_D11G3470	0.0500794
GB_A01G0479	GB_D12G0520	0.0834031
GB_A01G0479	GB_D12G0604	0.0418651
GB_A01G0479	GB_D12G0814	0.0591196
GB_A01G0479	GB_D12G1597	0.0597504
GB_A01G0479	GB_D12G1714	0.0550483
GB_A01G0479	GB_D12G1862	0.0742639
GB_A01G0479	GB_D12G2042	0.05265
GB_A01G0479	GB_D12G2043	0.0484924
GB_A01G0479	GB_D12G2305	0.0411599
GB_A01G0479	GB_D12G2330	0.0500322
GB_A01G0479	GB_D12G2331	0.0500941
GB_A01G0479	GB_D12G2648	0.0462343
GB_A01G0479	GB_D12G2916	0.0518933
GB_A01G0479	GB_D13G0015	0.0561783
GB_A01G0479	GB_D13G0101	0.0415654
GB_A01G0479	GB_D13G0145	0.0537793
GB_A01G0479	GB_D13G0267	0.0501123
GB_A01G0479	GB_D13G0299	0.0401028
GB_A01G0479	GB_D13G0389	0.0865078
GB_A01G0479	GB_D13G1262	0.0535723
GB_A01G0479	GB_D13G1717	0.0435435
GB_A01G0479	GB_D13G2308	0.0754158
GB_A01G0479	GB_D13G2374	0.052915
GB_A01G0479	GB_D13G2698	0.046801
