# Supplementary material for: GBSOT4 Enhances the Resistance of Gossypium barbadense to Fusarium oxysporum f. sp. vasinfectum (FOV) by Regulating the Content of Flavonoid
Source: Plants (Basel). 2023 Oct 11;12(20):3529. doi: 10.3390/plants12203529 (PMC10609824; doi:10.3390/plants12203529)
Supplement: Supplementary file 1 [file plants-12-03529-s001.zip › Supplementary Material/Table S5.xls]

## Sheet: Sheet1
Table S5. Flavonoid differential metabolites
Index	Compounds	Class I	Class II	Formula	Level	CAS	VIGS-FOV-1	VIGS-FOV-2	VIGS-FOV-3	CK1	CK2	CK3	VIP	P-value	Fold_Change	Log2FC	Type
Lmyn004037	Eriodictyol-7-O-(6''-O-galloyl)glucoside	Flavonoids	Flavanones	C28H26O15	3	-	64173.4	139795	105024	34512	26675	15005	1.3617	0.0628255	4.05544	2.01986	up
Lacn005442	Rhamnosyl Phellamurin	Flavonoids	Flavanonols	C32H40O15	2	-	56697	99002.1	59992	19861.3	13342.7	19374.4	1.43408	0.0540772	4.10228	2.03643	up
Lmmp003783	Quercetin-3-O-glucuronide	Flavonoids	Flavonols	C21H18O13	3	22688-79-5	172160	217699	107687	43642.5	31359	33243.4	1.42902	0.0536261	4.59648	2.20053	up
Lacn005529	xylosyl phellodendroside	Flavonoids	Flavanonols	C31H38O15	3	-	135077	185314	132386	19388.2	50315.6	27178.7	1.40067	0.00838291	4.67346	2.22449	up
Wbtp005004	1,3-dihydroxy-6-methoxyxanthen-9-one	Flavonoids	Other Flavonoids	C14H10O5	2	52606-31-2	4.92288e+06	5.18537e+06	4.70231e+06	679960	399012	1.30788e+06	1.41186	8.356694870312058e-4	6.20507	2.63345	up
Wbtp004863	4-(beta-D-Glucopyranosyl)-7-methoxy-1,3,6-trihydroxy-9H-xanthene-9-one	Flavonoids	Other Flavonoids	C20H20O11	3	-	3.07848e+06	2.84177e+06	2.78911e+06	567800	282324	480088	1.46214	3.728346710443683e-5	6.54734	2.71091	up
Wbtn005753	Tripteroside	Flavonoids	Other Flavonoids	C19H18O11	3	82855-00-3	7.55242e+06	1.01018e+07	7.51556e+06	987496	880236	1.9073e+06	1.44772	0.00749345	6.66743	2.73713	up
ZBN0255	Tricin-7-O-(2''-feruloyl)glucuronide	Flavonoids	Flavones	C33H30O16	3	-	514073	354792	415994	58790.4	59400	55718.7	1.48407	0.015288	7.38811	2.8852	up
Lmnp002741	Genkwanin-6-C-(2''-O-apiosyl)glucoside	Flavonoids	Flavones	C27H30O14	3	-	160195	306196	316602	44564.3	22373.8	28340	1.4483	0.0431563	8.21797	3.03878	up
pmp000394	Naringenin-7-O-(2''-O-apiosyl)glucoside	Flavonoids	Flavanones	C26H30O13	3	-	268306	332541	274474	24743.3	23340	28340	1.49368	0.00564869	11.4536	3.51773	up
Lmsp010393	Eupatorin-5-methylether (3'-hydroxy-5,6,7,4'-tetramethoxyflavone)	Flavonoids	Flavones	C19H18O7	3	21764-09-0	94568.9	121497	177152	14687	2133.73	2068.85	1.40035	0.0327657	20.8167	4.37967	up
HJN087	Naringenin-4'-O-glucoside*	Flavonoids	Flavanones	C21H22O10	1	-	579858	437187	484316	2.88376e+06	2.87656e+06	2.22718e+06	1.48468	0.00813884	0.187964	-2.41147	down
Hmsp006409	Persicarin (Isohamnetin-3-O-sulfate)	Flavonoids	Flavones	C16H12O10S	3	549-31-5	19051.1	26672.6	5626.81	70648.9	91692.9	96958.5	1.32514	0.00301647	0.198035	-2.33617	down
HJN090	Butin-7-O-glucoside*	Flavonoids	Flavanones	C21H22O10	1	-	576285	475474	507917	2.7852e+06	2.66667e+06	2.22972e+06	1.48945	0.00558404	0.203041	-2.30016	down
Zapp007905	Xanthohumol O	Flavonoids	Chalcones	C18H14O5	2	-	82602.9	46792.9	16225.3	132388	213099	364025	1.26497	0.100014	0.205241	-2.28461	down
Xmgp006913	2,4,2',4'-tetrahydroxy-3'-prenylchalcone	Flavonoids	Chalcones	C20H20O5	3	-	75116.5	30891.6	46082.5	149099	258112	324147	1.38348	0.0556077	0.207956	-2.26565	down
mws0744	Dihydromyricetin (Ampelopsin)	Flavonoids	Flavanonols	C15H12O8	3	27200-12-0	51680	26675	30660.8	151543	148526	212999	1.44364	0.0146384	0.212478	-2.23461	down
Lmgp004784	Apiferol	Flavonoids	Flavones	C15H14O5	3	55167-29-8	83934.4	55703.1	72858.3	344213	304455	291317	1.47797	8.753005300524848e-4	0.226063	-2.1452	down
Zmpn004068	Phloretin-2'-O-(6''-O-xylosyl)glucoside	Flavonoids	Chalcones	C26H32O14	3	-	266704	289975	267950	1.42022e+06	1.13311e+06	908355	1.46955	0.0269801	0.238216	-2.06966	down
Lmcn003163	Epitheaflavic acid-3-O-Gallate	Flavonoids	Flavanols	C28H20O14	2	34218-97-8	125609	85030	101373	454276	393543	384603	1.47722	0.00102332	0.25317	-1.98182	down
