# Supplementary material for: GBSOT4 Enhances the Resistance of Gossypium barbadense to Fusarium oxysporum f. sp. vasinfectum (FOV) by Regulating the Content of Flavonoid
Source: Plants (Basel). 2023 Oct 11;12(20):3529. doi: 10.3390/plants12203529 (PMC10609824; doi:10.3390/plants12203529)
Supplement: Supplementary file 1 [file plants-12-03529-s001.zip › Supplementary Material/Table S6.xls]

## Sheet: Sheet1
Table S6: Primers used for qRT-PCR and VIGS
Primer name	Forward primer	Reverse primer
UBQ-7	GACCTACACCAAGCCCAAGAAG	TGAGCCCACACTTACCACAATAGT
GBSOT17	GGAAACATCGTGACGGGCAAGG	CTTCCAGTCTCCAACCTTCCCTTTC
GBSOT33	GTGGGATACATCGTGAAGGGCAAG	CCAATCTCCAACCTTCCCTTTCCG
GBSOT4	GTGAAGGAACTCCAGGGGTGATTG	CCGAGCAGCCATTTCAGGTGTC
VIGS-GBSOT4	GTGAGTAAGGTTACCGAATTCATGGTGTTGTTCAGATCTTTACAACTGG	CGTGAGCTCGGTACCGGATCCTTAAACATGGTCATGGAATGGTCCGAAG
